# Supplementary material for: Big five personality traits and employability: The mediating role of internship attitudes among chinese vocational students
Source: PLoS One. 2025 Aug 5;20(8):e0329103. doi: 10.1371/journal.pone.0329103 (PMC12324111; doi:10.1371/journal.pone.0329103)
Supplement: S1 File — This file contains the anonymized minimum dataset necessary to replicate the study findings. (XLSX) [file pone.0329103.s001.xlsx]

## Sheet: Sheet1
序号	Gender	Age	Grade	School Name	Professional Name	Student origin	Duration of internship (months)	A1	A2	A3	A4	Agreeableness	C1	C2	C3	C4	Conscientiousness	Ext1	Ext2	Ext3	Ext4	Extraversion	O1	O2	O3	O4	Openness	ES1	ES2	ES3	ES4	Emotional stability	Big Five Personality Traits	IA1	IA2	IA3	IA4	IA5	IA6	IA7	IA8	IA9	IA10	IA11	IA12	IA13	IA14	IA15	IA16
1	1	2	2	2	1	1	3	1	2	2	2	1.75	2	1	2	1	1.5	2	2	2	1	1.75	2	2	2	2	2	2	3	2	4	2.75	1.95	3	2	2	2	3	3	2	2	3	2	2	3	3	3	2	2
2	2	1	1	2	1	1	1	2	3	1	3	2.25	1	1	2	2	1.5	3	2	2	2	2.25	2	3	2	2	2.25	3	4	3	3	3.25	2.3	1	2	3	2	2	1	1	1	2	2	2	1	3	1	2	3
3	2	2	2	2	1	1	1	3	2	2	3	2.5	3	3	3	3	3	4	2	2	2	2.5	1	2	3	3	2.25	3	4	2	4	3.25	2.7	2	2	2	2	4	3	2	3	4	3	2	4	4	4	2	4
4	1	2	2	2	1	1	3	1	1	1	1	1	1	1	1	1	1	1	1	1	1	1	5	3	4	5	4.25	1	3	1	1	1.5	1.75	1	2	2	1	1	2	2	1	1	1	1	1	2	1	1	2
5	1	2	1	2	1	1	1	1	2	2	1	1.5	3	3	3	3	3	1	1	2	2	1.5	3	3	3	2	2.75	2	4	2	2	2.5	2.25	1	2	1	2	2	2	1	2	1	2	1	2	2	1	2	1
6	2	2	1	2	1	1	1	2	2	2	2	2	2	2	2	3	2.25	2	4	2	2	2.5	1	2	2	3	2	3	4	2	4	3.25	2.4	2	1	2	1	2	2	2	1	2	2	1	2	2	1	1	1
7	2	1	1	2	1	1	1	2	2	2	2	2	2	1	1	2	1.5	4	3	2	4	3.25	1	1	1	2	1.25	2	2	2	2	2	2	2	2	2	2	1	2	2	1	2	1	2	1	2	1	2	1
8	2	3	3	2	1	1	3	2	2	3	2	2.25	3	2	1	3	2.25	2	4	2	4	3	1	1	1	2	1.25	4	2	4	3	3.25	2.4	3	2	3	2	2	3	3	3	3	2	3	2	2	2	3	2
9	2	3	3	4	5	2	1	2	3	3	3	2.75	5	3	5	4	4.25	5	4	4	4	4.25	2	2	2	2	2	3	3	3	3	3	3.25	3	1	3	1	2	1	3	2	1	1	3	3	3	1	2	3
10	2	1	1	2	1	2	1	2	3	3	2	2.5	2	3	3	2	2.5	3	3	4	3	3.25	1	1	1	1	1	2	2	3	3	2.5	2.35	2	3	2	2	2	3	3	2	2	3	3	2	2	2	3	2
11	2	2	2	2	1	1	1	2	2	1	1	1.5	2	1	1	1	1.25	3	3	3	3	3	2	2	3	3	2.5	2	2	2	3	2.25	2.1	2	2	2	4	4	2	3	4	4	3	2	3	2	4	3	2
12	2	3	3	4	5	1	3	2	3	3	2	2.5	2	2	4	2	2.5	2	2	4	3	2.75	1	2	1	2	1.5	3	2	2	4	2.75	2.4	1	3	3	3	1	3	3	1	1	1	3	3	3	2	3	2
13	2	3	2	2	1	1	2	2	1	1	3	1.75	2	2	2	2	2	3	3	3	3	3	2	2	2	4	2.5	2	2	2	2	2	2.25	1	3	1	1	1	3	3	3	3	3	3	2	1	3	1	3
14	2	3	3	4	3	1	1	2	2	3	3	2.5	2	2	2	3	2.25	2	3	2	2	2.25	2	2	3	2	2.25	2	2	1	3	2	2.25	1	2	1	3	2	1	1	3	3	2	1	3	3	1	3	2
15	2	3	2	2	1	1	3	2	1	1	2	1.5	1	1	1	1	1	2	2	2	2	2	2	3	3	2	2.5	2	2	2	3	2.25	1.85	2	2	3	3	1	2	3	3	2	2	1	1	1	1	3	3
16	2	2	1	3	3	2	1	2	3	3	2	2.5	4	2	2	2	2.5	3	3	3	3	3	2	1	2	2	1.75	4	3	4	3	3.5	2.65	3	3	3	3	2	3	3	3	2	3	2	2	2	3	2	2
17	1	3	3	2	1	1	3	2	1	2	2	1.75	2	2	2	2	2	3	4	4	2	3.25	4	3	2	2	2.75	4	4	3	5	4	2.75	1	2	1	3	2	2	2	1	2	1	3	1	2	3	2	1
18	2	1	1	2	1	2	1	4	2	2	2	2.5	3	2	3	3	2.75	3	1	2	1	1.75	2	4	2	2	2.5	4	4	4	4	4	2.7	2	3	1	2	3	2	1	2	3	3	2	2	3	2	2	3
19	2	2	3	2	1	1	1	2	2	4	2	2.5	2	1	1	1	1.25	3	2	2	2	2.25	4	4	4	4	4	1	2	2	3	2	2.4	1	2	1	2	1	1	2	1	2	2	2	1	1	2	1	2
20	2	2	3	2	1	2	3	1	1	2	3	1.75	1	1	2	1	1.25	1	1	1	1	1	2	4	4	3	3.25	2	2	2	3	2.25	1.9	1	2	2	1	1	2	2	2	1	1	1	1	2	1	1	2
21	2	3	2	2	1	2	3	2	2	2	2	2	2	2	2	2	2	2	2	2	2	2	3	1	5	4	3.25	2	2	2	2	2	2.25	1	3	2	3	2	1	1	1	1	1	1	3	2	1	3	2
22	2	2	2	2	1	1	3	2	3	2	2	2.25	2	2	2	2	2	2	2	2	2	2	2	2	2	4	2.5	2	2	3	3	2.5	2.25	2	3	2	2	2	3	3	2	3	3	2	2	3	2	3	2
23	2	3	2	2	1	2	3	2	2	2	2	2	2	2	2	2	2	2	2	1	3	2	5	3	3	4	3.75	2	2	2	2	2	2.35	2	1	1	1	1	2	1	2	2	2	1	1	2	2	2	2
24	2	3	3	2	1	1	1	2	2	2	1	1.75	1	1	1	1	1	1	1	1	1	1	5	5	3	5	4.5	1	1	2	1	1.25	1.9	2	1	1	1	1	2	1	1	2	1	1	1	1	1	2	1
25	1	2	2	2	1	1	3	2	1	1	2	1.5	3	3	3	3	3	4	4	4	4	4	2	2	2	2	2	3	3	3	3	3	2.7	3	2	3	3	4	3	3	4	3	4	2	2	3	2	4	4
26	1	2	3	2	1	1	2	2	2	2	2	2	2	1	1	2	1.5	2	2	2	2	2	3	3	3	2	2.75	2	3	3	4	3	2.25	1	3	3	1	1	3	1	1	2	1	3	1	3	2	3	3
27	2	3	3	2	1	1	3	1	1	1	1	1	1	1	1	1	1	2	2	2	2	2	3	3	2	2	2.5	2	2	2	2	2	1.7	2	2	3	2	3	1	1	2	2	3	1	1	3	2	1	3
28	2	2	3	2	1	1	3	2	2	2	2	2	2	2	2	2	2	2	2	2	2	2	4	5	2	4	3.75	1	2	2	3	2	2.35	1	1	1	1	3	1	1	3	1	3	2	1	1	2	1	3
29	2	2	2	2	1	1	3	2	3	3	3	2.75	2	2	2	2	2	2	2	2	2	2	2	4	3	2	2.75	2	2	2	2	2	2.3	2	2	3	2	3	2	2	3	2	3	2	3	2	3	2	3
30	2	3	3	4	3	2	2	2	2	4	4	3	3	5	4	4	4	3	2	4	4	3.25	3	2	3	1	2.25	2	2	3	4	2.75	3.05	5	5	4	5	5	4	4	5	4	4	5	5	4	4	4	5
31	2	3	3	2	1	1	1	2	2	2	2	2	2	2	2	2	2	2	2	2	2	2	4	4	2	4	3.5	2	2	2	2	2	2.3	3	1	3	1	3	3	1	2	1	1	3	1	1	3	3	2
32	1	3	3	2	5	1	3	2	2	1	1	1.5	2	2	1	1	1.5	1	2	1	1	1.25	3	3	3	3	3	2	2	2	2	2	1.85	1	1	1	1	1	1	1	1	1	1	1	1	1	1	1	1
33	1	2	2	2	1	1	3	2	3	2	2	2.25	2	2	2	2	2	4	4	4	4	4	2	1	1	2	1.5	4	3	4	2	3.25	2.6	4	4	4	3	4	4	3	2	3	4	2	2	3	4	4	3
34	2	1	1	2	1	2	1	2	2	2	4	2.5	2	2	4	2	2.5	4	2	4	2	3	1	1	1	2	1.25	4	2	4	4	3.5	2.55	2	2	1	2	3	2	2	1	1	2	3	2	2	1	2	2
35	1	2	2	2	1	1	1	1	2	2	2	1.75	2	2	1	1	1.5	2	2	2	1	1.75	2	4	3	1	2.5	2	3	2	2	2.25	1.95	3	2	2	3	3	2	2	2	3	2	2	2	2	2	3	2
36	2	1	1	3	1	1	1	5	5	4	3	4.25	1	2	3	2	2	4	3	2	3	3	2	2	2	1	1.75	3	4	3	2	3	2.8	3	5	4	5	5	5	3	5	5	4	5	3	4	3	3	5
37	2	1	2	3	1	2	1	3	3	3	3	3	3	3	4	3	3.25	3	2	4	4	3.25	2	2	2	2	2	3	3	3	3	3	2.9	3	4	4	2	2	2	2	4	4	3	2	2	3	4	2	3
38	1	2	2	3	1	1	1	2	1	3	2	2	2	2	1	2	1.75	1	3	2	2	2	2	4	4	1	2.75	2	3	2	4	2.75	2.25	2	2	3	2	3	3	3	3	3	2	2	2	2	3	2	2
39	1	1	2	3	1	1	1	2	3	3	4	3	2	1	1	2	1.5	3	3	4	3	3.25	3	2	2	4	2.75	3	1	1	3	2	2.5	5	4	5	5	5	4	5	4	5	5	4	4	5	4	5	4
40	1	1	2	3	1	1	3	2	1	2	1	1.5	1	1	2	2	1.5	1	1	3	1	1.5	2	2	3	3	2.5	2	2	2	3	2.25	1.85	2	2	4	4	4	3	2	2	2	2	2	3	4	3	3	4
41	1	1	2	3	1	1	1	2	2	3	2	2.25	4	4	4	4	4	4	5	5	5	4.75	2	3	2	2	2.25	4	4	4	5	4.25	3.5	4	4	5	5	4	5	5	4	5	5	5	5	4	5	4	4
42	2	1	2	3	1	2	1	4	3	4	4	3.75	2	2	3	2	2.25	4	4	4	4	4	1	2	2	2	1.75	5	4	3	5	4.25	3.2	2	3	4	3	2	3	3	2	4	2	2	4	2	4	2	3
43	1	1	2	3	1	2	1	1	2	3	4	2.5	2	2	3	3	2.5	2	3	2	4	2.75	1	2	2	1	1.5	3	2	2	4	2.75	2.4	3	3	2	1	3	2	3	2	2	2	3	2	2	3	3	3
44	2	1	2	3	1	1	1	2	1	1	1	1.25	1	1	1	1	1	2	2	2	2	2	5	4	5	4	4.5	1	1	1	1	1	1.95	1	1	1	1	1	1	1	1	1	1	1	1	1	1	1	1
45	2	1	2	3	1	2	1	4	2	3	4	3.25	2	2	2	2	2	2	3	2	2	2.25	1	1	1	3	1.5	3	4	4	3	3.5	2.5	5	5	5	5	5	5	4	5	5	5	5	4	5	4	4	5
46	2	3	1	3	1	1	1	3	3	3	2	2.75	3	1	2	3	2.25	1	2	3	3	2.25	1	1	2	2	1.5	4	4	2	3	3.25	2.4	4	3	4	4	3	2	2	2	4	3	2	3	2	4	3	3
47	1	1	2	3	1	1	1	5	5	5	4	4.75	5	4	5	5	4.75	4	5	5	5	4.75	1	1	1	1	1	5	5	4	4	4.5	3.95	5	4	5	5	5	5	5	5	4	5	5	5	5	5	4	5
48	2	1	2	2	1	1	1	2	2	2	2	2	2	2	2	2	2	3	2	1	2	2	3	2	2	2	2.25	3	3	2	4	3	2.25	3	1	1	2	1	3	1	1	2	1	1	3	2	3	1	3
49	2	1	2	3	1	1	1	2	2	2	3	2.25	2	2	3	3	2.5	3	3	3	3	3	2	2	2	2	2	2	2	2	3	2.25	2.4	4	4	3	4	4	2	3	2	2	3	2	3	3	3	2	2
50	2	1	2	3	1	1	1	3	3	3	3	3	5	2	5	4	4	2	2	2	2	2	2	2	1	3	2	3	2	2	4	2.75	2.75	3	3	2	2	2	3	3	2	2	2	1	2	3	1	3	3
51	1	1	2	3	1	1	1	2	2	3	3	2.5	2	2	1	2	1.75	3	2	3	3	2.75	2	2	2	2	2	4	4	5	4	4.25	2.65	2	3	1	3	2	2	2	2	2	3	1	3	2	1	2	2
52	2	1	2	3	1	1	1	2	2	2	2	2	2	2	2	2	2	1	1	1	1	1	2	3	3	4	3	2	2	2	2	2	2	3	2	2	3	1	1	3	1	3	2	3	2	1	2	2	3
53	2	1	2	3	1	1	1	4	4	3	3	3.5	3	3	3	3	3	4	4	4	4	4	2	3	2	4	2.75	2	2	1	2	1.75	3	2	3	3	2	2	2	2	3	2	3	3	3	2	3	2	3
54	2	1	2	2	1	1	1	2	2	4	2	2.5	2	2	2	3	2.25	3	3	3	3	3	1	3	1	1	1.5	3	3	2	3	2.75	2.4	2	2	2	2	3	2	2	3	2	3	2	3	2	3	2	3
55	1	1	2	3	1	1	1	2	1	2	2	1.75	2	3	3	3	2.75	1	1	2	2	1.5	3	3	3	3	3	1	2	1	1	1.25	2.05	2	1	2	1	1	1	1	1	2	2	2	2	1	2	2	1
56	2	1	2	3	1	2	1	1	2	2	1	1.5	2	1	1	2	1.5	2	2	1	2	1.75	1	2	2	3	2	2	3	2	4	2.75	1.9	2	3	1	2	2	3	2	3	2	1	1	2	3	3	2	1
57	2	1	2	3	1	1	1	2	2	1	2	1.75	1	1	1	1	1	2	1	1	2	1.5	2	2	2	2	2	2	2	3	4	2.75	1.8	3	2	2	3	2	1	2	2	1	2	3	2	1	1	2	1
58	2	1	2	3	1	1	1	4	2	4	1	2.75	1	1	2	2	1.5	4	4	5	5	4.5	3	3	2	2	2.5	4	4	4	4	4	3.05	3	3	2	2	3	3	3	3	3	3	2	2	2	3	3	3
59	2	3	2	3	1	1	1	2	2	2	4	2.5	2	2	3	2	2.25	4	3	4	4	3.75	1	1	2	1	1.25	3	4	2	4	3.25	2.6	3	1	3	3	2	3	3	1	3	2	1	2	2	1	1	3
60	2	1	2	3	1	1	1	1	3	3	2	2.25	2	2	2	2	2	4	4	4	4	4	2	2	2	2	2	2	2	2	1	1.75	2.4	3	4	3	3	4	3	3	4	3	4	4	4	3	3	4	4
61	2	1	2	3	1	1	1	2	2	1	2	1.75	3	3	4	3	3.25	3	2	1	2	2	2	2	2	3	2.25	2	2	3	2	2.25	2.3	3	3	2	3	3	3	2	2	3	3	2	3	3	2	2	3
62	2	1	2	3	1	1	1	2	1	2	2	1.75	1	1	2	1	1.25	3	2	4	3	3	3	3	3	3	3	1	2	2	2	1.75	2.15	2	1	1	2	1	1	2	2	2	2	2	1	1	1	2	2
63	2	1	2	3	1	2	1	1	2	4	3	2.5	3	3	5	4	3.75	4	4	5	3	4	2	2	2	2	2	3	4	2	2	2.75	3	1	2	1	2	1	2	1	2	2	1	2	1	2	2	2	2
64	2	1	2	3	1	1	1	3	1	2	2	2	2	2	2	2	2	3	3	2	2	2.5	2	1	2	3	2	4	4	2	3	3.25	2.35	3	2	2	1	2	3	3	3	2	1	1	3	3	3	1	2
65	2	1	2	3	1	1	1	2	1	2	1	1.5	2	2	2	2	2	2	2	1	2	1.75	4	3	4	4	3.75	2	2	3	1	2	2.2	1	2	2	2	2	2	1	3	3	2	2	1	3	1	3	1
66	1	1	2	3	3	1	1	2	3	4	5	3.5	3	3	4	4	3.5	2	2	3	3	2.5	2	2	2	2	2	4	4	3	3	3.5	3	2	3	2	3	2	2	2	3	2	3	2	2	3	3	3	3
67	2	1	2	2	1	1	3	3	4	4	4	3.75	2	2	2	2	2	4	4	2	2	3	1	1	1	1	1	4	4	4	4	4	2.75	3	4	2	2	2	2	3	2	2	3	4	4	4	4	3	4
68	1	1	2	2	1	1	1	2	2	2	2	2	2	2	2	2	2	2	3	1	1	1.75	2	4	4	4	3.5	2	2	2	2	2	2.25	2	2	1	2	1	1	2	2	3	2	1	1	3	2	1	3
69	1	1	2	2	1	1	2	3	3	3	3	3	1	1	1	1	1	2	2	2	1	1.75	1	2	1	2	1.5	1	1	1	1	1	1.65	3	1	2	1	1	3	2	2	3	3	2	1	1	1	2	2
70	1	1	2	2	1	1	3	3	3	3	3	3	1	1	1	1	1	1	2	2	1	1.5	5	4	5	4	4.5	1	1	1	3	1.5	2.3	1	1	1	2	1	2	1	1	1	2	1	1	2	2	2	1
71	1	1	2	2	1	1	3	1	2	1	2	1.5	2	2	1	1	1.5	3	1	1	1	1.5	3	3	2	2	2.5	2	2	2	2	2	1.8	2	1	2	2	2	3	2	3	1	1	3	1	2	2	2	2
72	1	1	2	2	1	1	1	3	2	3	2	2.5	1	1	2	2	1.5	4	4	5	4	4.25	1	2	2	1	1.5	4	4	3	4	3.75	2.7	4	4	3	4	4	3	4	4	3	3	4	3	4	4	3	3
73	2	1	2	2	1	1	1	2	2	2	2	2	2	2	2	2	2	2	2	2	2	2	3	3	3	3	3	1	2	2	3	2	2.2	2	1	3	3	3	2	1	2	3	3	3	1	3	1	2	3
74	2	2	2	2	5	1	1	2	2	4	4	3	3	3	2	2	2.5	3	3	3	3	3	1	1	2	2	1.5	3	3	3	4	3.25	2.65	4	3	3	3	4	3	5	5	3	5	5	3	4	5	5	3
75	2	1	2	2	5	1	2	2	2	2	1	1.75	2	1	2	1	1.5	2	3	3	2	2.5	2	2	2	4	2.5	2	2	2	2	2	2.05	1	3	3	1	1	2	1	3	1	3	3	3	2	3	2	1
76	2	1	2	2	5	1	1	3	3	2	2	2.5	2	3	3	2	2.5	2	2	2	2	2	3	1	3	2	2.25	4	4	4	4	4	2.65	4	4	4	3	3	4	3	4	4	3	3	4	4	4	3	4
77	1	1	2	2	1	1	1	1	2	2	2	1.75	1	2	1	2	1.5	3	1	1	2	1.75	4	4	4	4	4	2	2	2	2	2	2.2	1	1	1	2	2	2	2	2	2	2	2	1	1	1	2	2
78	1	1	2	2	5	2	1	3	2	2	2	2.25	3	2	2	2	2.25	1	2	1	3	1.75	2	3	3	3	2.75	2	2	2	3	2.25	2.25	1	2	3	3	1	1	2	1	2	1	2	3	3	3	2	3
79	1	1	2	2	5	1	1	2	1	1	2	1.5	3	4	2	4	3.25	4	4	4	4	4	2	2	2	2	2	3	4	3	2	3	2.75	4	4	3	3	3	4	5	5	5	4	4	3	4	3	5	4
80	1	1	2	2	5	1	1	2	2	2	2	2	2	3	1	2	2	2	3	3	3	2.75	2	2	2	2	2	2	3	2	4	2.75	2.3	2	4	3	3	3	3	4	3	3	2	3	4	3	2	3	3
81	1	1	2	2	5	1	3	1	2	2	4	2.25	5	5	3	4	4.25	3	3	3	3	3	1	1	1	2	1.25	3	4	4	3	3.5	2.85	4	5	4	4	4	4	4	4	4	4	4	5	4	5	4	4
82	1	1	2	2	5	2	1	1	1	1	2	1.25	2	2	2	2	2	2	2	2	2	2	3	2	3	3	2.75	2	2	2	2	2	2	4	2	3	4	3	2	2	2	4	3	3	2	3	2	2	4
83	2	1	2	2	5	2	1	1	1	1	1	1	1	1	1	1	1	2	2	2	1	1.75	4	5	3	5	4.25	2	2	2	2	2	2	1	2	2	1	2	1	2	1	1	1	1	1	2	1	1	1
84	1	1	1	2	5	1	1	2	2	2	2	2	2	2	2	2	2	2	2	2	2	2	4	3	4	4	3.75	1	2	2	3	2	2.35	3	1	2	1	2	2	2	1	3	3	1	3	2	2	1	1
85	1	1	2	2	1	1	3	1	1	1	1	1	1	1	1	1	1	1	1	1	1	1	5	3	4	5	4.25	1	1	1	1	1	1.65	1	1	1	1	2	1	2	2	1	2	1	2	1	1	1	1
86	2	1	2	2	5	2	2	3	2	1	2	2	1	2	2	2	1.75	2	2	2	2	2	2	4	3	3	3	3	3	3	3	3	2.35	1	3	2	3	3	2	3	1	1	3	2	1	2	3	2	1
87	2	1	2	2	5	2	1	2	2	2	2	2	1	1	2	2	1.5	1	2	2	4	2.25	2	2	2	4	2.5	2	4	3	3	3	2.25	3	4	4	3	3	3	3	4	4	3	3	4	4	4	3	4
88	2	1	2	2	5	1	3	2	2	2	4	2.5	2	2	3	1	2	2	2	4	2	2.5	2	2	2	3	2.25	3	1	1	3	2	2.25	4	4	2	3	3	4	4	3	4	3	2	2	4	2	3	3
89	2	1	2	2	5	1	3	3	3	2	2	2.5	2	2	2	2	2	2	1	2	2	1.75	3	2	2	2	2.25	2	3	3	3	2.75	2.25	1	3	1	3	3	2	3	3	1	1	2	3	2	2	2	3
90	2	1	2	2	5	2	3	3	3	4	3	3.25	2	2	1	1	1.5	4	4	4	3	3.75	1	1	1	2	1.25	4	4	5	4	4.25	2.8	2	3	2	2	2	3	3	3	3	3	2	2	3	2	3	2
91	1	1	2	2	5	1	3	3	5	5	4	4.25	4	3	4	4	3.75	3	2	2	2	2.25	2	2	2	2	2	3	3	4	2	3	3.05	2	2	3	2	2	3	3	3	3	3	3	3	3	3	2	2
92	2	1	2	2	5	1	3	2	2	2	2	2	1	1	2	3	1.75	1	3	2	2	2	3	4	2	3	3	2	2	3	3	2.5	2.25	2	3	3	3	3	3	2	2	2	2	2	3	3	2	2	3
93	2	1	2	2	5	1	1	2	2	2	2	2	2	2	2	2	2	2	2	2	2	2	3	5	3	4	3.75	2	2	2	2	2	2.35	1	1	1	1	2	2	2	1	1	2	2	2	2	1	1	2
94	1	1	2	2	5	2	1	2	3	2	4	2.75	2	2	4	2	2.5	3	3	3	3	3	2	1	2	1	1.5	2	2	2	3	2.25	2.4	3	2	3	3	3	2	2	2	2	2	3	3	3	2	2	2
95	2	1	2	1	5	1	3	2	2	3	3	2.5	1	1	1	1	1	1	1	2	3	1.75	3	3	3	2	2.75	3	3	4	3	3.25	2.25	2	2	4	2	4	2	3	4	3	2	3	4	4	4	2	2
96	2	1	1	1	1	1	1	3	4	3	4	3.5	4	2	2	2	2.5	2	3	4	3	3	2	2	2	2	2	3	2	4	3	3	2.8	3	4	3	3	3	3	3	3	3	4	4	4	3	2	3	2
97	1	1	3	4	5	2	3	3	3	3	3	3	3	2	2	2	2.25	2	1	2	2	1.75	3	3	3	3	3	2	1	1	1	1.25	2.25	3	2	2	3	3	1	3	3	1	1	2	2	2	2	2	1
98	2	1	2	1	1	1	1	2	1	2	2	1.75	2	1	1	1	1.25	2	3	2	1	2	2	1	2	2	1.75	1	3	2	2	2	1.75	3	1	1	2	1	2	3	2	1	1	2	3	3	1	3	2
99	1	1	2	2	5	1	2	2	2	2	2	2	2	2	1	2	1.75	2	2	2	2	2	1	1	2	3	1.75	2	3	1	1	1.75	1.85	2	2	2	2	2	2	1	2	2	1	1	1	2	1	2	2
100	2	2	2	2	3	1	3	2	2	2	2	2	2	2	2	1	1.75	1	2	1	2	1.5	3	4	2	2	2.75	1	3	2	2	2	2	1	1	2	1	1	3	2	1	1	1	2	1	2	2	1	2
101	1	1	1	1	2	1	2	4	3	4	3	3.5	1	1	2	1	1.25	1	2	1	2	1.5	4	4	2	3	3.25	1	1	2	1	1.25	2.15	2	3	2	2	3	3	2	2	2	2	3	3	3	3	3	2
102	1	1	2	2	5	1	3	3	3	3	3	3	3	3	4	3	3.25	3	3	4	3	3.25	2	2	2	2	2	3	3	3	3	3	2.9	3	2	3	4	4	3	3	3	4	2	2	4	2	3	3	3
103	2	1	2	2	3	2	1	3	5	3	3	3.5	2	2	2	2	2	3	3	3	3	3	2	1	1	2	1.5	3	3	3	4	3.25	2.65	2	3	2	2	3	3	2	2	3	3	2	2	3	3	2	2
104	2	1	1	1	1	1	1	2	1	2	3	2	2	4	2	2	2.5	1	3	1	2	1.75	5	5	3	3	4	1	3	1	1	1.5	2.35	2	1	2	2	1	1	1	2	2	2	2	1	2	2	1	2
105	1	1	1	1	1	1	2	5	3	2	2	3	2	2	4	2	2.5	3	3	5	3	3.5	2	3	2	3	2.5	4	3	4	4	3.75	3.05	2	2	4	4	2	2	2	2	2	3	3	3	4	2	2	4
106	2	1	1	1	1	1	1	2	1	2	1	1.5	2	1	2	2	1.75	3	2	4	2	2.75	1	3	1	1	1.5	1	2	2	2	1.75	1.85	2	2	1	1	1	1	1	1	2	1	2	1	1	2	2	1
107	2	1	3	2	1	2	3	2	2	4	1	2.25	3	2	2	2	2.25	3	4	2	1	2.5	3	2	1	2	2	3	3	3	1	2.5	2.3	4	4	2	3	3	3	4	4	2	2	2	2	3	2	3	3
108	2	1	1	1	1	1	1	1	1	2	2	1.5	4	3	4	4	3.75	1	2	1	2	1.5	2	3	3	4	3	2	1	2	1	1.5	2.25	2	1	2	1	1	2	2	2	1	1	2	1	2	2	1	1
109	2	2	2	2	1	1	2	4	2	3	3	3	3	2	2	2	2.25	3	4	3	2	3	2	1	1	2	1.5	4	2	4	4	3.5	2.65	2	2	3	3	3	2	2	2	2	2	3	2	3	2	2	2
110	2	2	2	2	2	2	2	4	2	4	3	3.25	4	2	2	2	2.5	2	3	3	1	2.25	2	1	2	4	2.25	2	3	2	4	2.75	2.6	5	5	4	5	5	4	5	5	3	3	5	5	3	5	4	3
111	2	1	2	2	2	1	3	2	1	2	1	1.5	2	1	2	1	1.5	2	2	2	2	2	2	2	2	2	2	1	2	2	2	1.75	1.75	1	2	2	2	1	2	1	2	1	2	2	1	2	1	2	2
112	2	1	2	2	5	1	1	4	3	3	3	3.25	2	4	2	2	2.5	1	3	1	1	1.5	1	2	3	2	2	2	3	2	1	2	2.25	3	3	4	5	3	3	3	4	5	4	4	5	5	5	5	4
113	1	1	2	2	3	2	2	3	5	4	4	4	2	3	3	3	2.75	2	4	4	2	3	2	2	2	2	2	2	4	2	4	3	2.95	1	2	1	2	2	1	1	2	1	1	2	1	2	2	2	2
114	1	2	2	2	5	1	1	2	2	2	2	2	2	1	1	2	1.5	3	2	2	2	2.25	3	3	3	3	3	2	3	2	3	2.5	2.25	2	1	2	2	2	2	2	2	2	1	1	1	2	1	2	1
115	1	1	2	2	1	1	1	2	3	2	2	2.25	1	2	2	2	1.75	2	3	2	2	2.25	2	2	2	2	2	3	2	2	2	2.25	2.1	2	2	1	1	2	1	2	2	1	3	3	1	1	3	3	3
116	1	1	1	1	2	1	1	2	1	2	3	2	2	2	1	2	1.75	3	1	2	2	2	2	4	4	4	3.5	2	1	2	2	1.75	2.2	1	2	1	1	2	2	1	2	2	2	2	2	1	2	1	2
117	2	1	2	1	1	1	1	2	2	4	3	2.75	2	2	3	2	2.25	2	2	2	2	2	1	2	2	3	2	2	2	3	3	2.5	2.3	2	2	3	2	3	2	2	2	3	2	3	2	3	3	3	3
118	2	1	3	2	5	1	3	2	2	4	2	2.5	2	2	2	4	2.5	3	3	3	2	2.75	1	1	1	1	1	2	2	4	4	3	2.35	2	2	2	2	2	3	3	2	2	3	2	2	3	2	3	3
119	2	1	1	1	1	1	1	2	2	2	2	2	2	1	3	2	2	3	1	1	1	1.5	2	4	2	3	2.75	2	2	2	2	2	2.05	2	2	3	2	3	3	2	2	3	3	2	3	2	2	2	2
120	2	1	2	2	3	2	2	3	1	2	3	2.25	2	2	1	3	2	1	2	2	2	1.75	3	3	3	3	3	2	2	1	3	2	2.2	4	4	5	4	5	5	5	4	4	4	4	4	5	4	4	4
121	2	1	2	2	5	2	1	2	2	2	2	2	2	2	2	2	2	2	2	2	2	2	1	2	2	1	1.5	2	3	3	2	2.5	2	4	3	3	3	3	3	3	3	3	4	4	4	4	3	4	3
122	2	1	2	2	4	2	2	1	3	2	2	2	3	2	2	2	2.25	2	2	2	2	2	2	2	1	4	2.25	3	2	4	3	3	2.3	5	3	3	3	4	4	5	4	5	5	3	5	3	4	4	4
123	1	1	2	1	1	2	2	3	2	1	4	2.5	1	2	3	2	2	2	3	3	2	2.5	2	2	2	2	2	3	3	3	3	3	2.4	2	1	1	2	2	3	1	1	1	2	3	3	1	2	3	3
124	2	1	2	2	5	1	1	2	2	2	2	2	1	3	1	2	1.75	2	1	3	1	1.75	5	3	4	4	4	1	3	2	2	2	2.3	3	3	2	2	3	3	3	2	1	3	1	1	2	2	3	3
125	2	1	2	2	5	1	3	5	4	4	5	4.5	2	2	2	2	2	1	4	2	4	2.75	1	2	2	1	1.5	3	4	3	5	3.75	2.9	3	3	3	2	3	3	3	2	3	2	2	3	2	2	2	3
126	2	1	1	1	1	1	1	3	3	3	4	3.25	3	1	1	2	1.75	2	2	3	2	2.25	3	4	3	4	3.5	4	4	4	3	3.75	2.9	5	3	3	3	3	3	4	4	4	3	3	5	5	4	3	4
127	1	1	2	1	1	2	2	2	1	2	2	1.75	1	1	1	3	1.5	2	3	2	2	2.25	2	2	2	2	2	4	4	4	4	4	2.3	3	2	2	2	2	1	3	1	3	1	2	2	3	3	2	2
128	2	1	1	1	2	1	1	5	4	3	5	4.25	5	3	3	4	3.75	3	1	2	3	2.25	2	1	2	3	2	3	2	3	3	2.75	3	3	2	2	2	3	2	2	3	3	2	3	3	2	2	3	2
129	2	1	1	1	1	2	1	2	2	4	2	2.5	4	3	5	3	3.75	3	3	2	3	2.75	2	2	2	3	2.25	2	3	1	2	2	2.65	3	2	2	2	2	3	2	3	2	2	3	2	2	2	3	2
130	2	1	3	4	5	2	3	3	5	3	5	4	2	2	2	2	2	2	2	2	2	2	1	1	2	2	1.5	4	4	4	3	3.75	2.65	4	2	2	4	2	4	4	2	3	3	2	3	4	2	3	4
131	1	1	1	1	1	1	1	2	2	2	2	2	2	2	1	3	2	3	2	4	3	3	1	2	3	2	2	2	3	2	4	2.75	2.35	3	2	2	3	3	2	2	2	3	3	3	3	3	2	2	2
132	2	2	3	1	5	1	3	1	2	3	1	1.75	3	3	4	4	3.5	1	3	2	4	2.5	2	4	3	3	3	3	3	4	4	3.5	2.85	2	2	1	2	1	2	2	2	2	2	2	2	1	2	2	1
133	1	1	1	1	1	1	1	5	4	4	4	4.25	4	4	3	4	3.75	3	4	2	4	3.25	2	1	1	4	2	5	3	5	5	4.5	3.55	4	2	4	2	2	2	2	4	3	4	3	3	3	4	3	4
134	1	2	1	1	2	1	1	1	1	2	1	1.25	1	1	2	1	1.25	3	3	4	3	3.25	4	2	3	4	3.25	1	2	2	2	1.75	2.15	1	1	1	2	1	1	2	1	1	2	2	2	1	1	2	1
135	2	1	1	4	4	1	1	3	3	4	4	3.5	4	2	4	4	3.5	4	4	4	3	3.75	2	3	3	2	2.5	5	5	5	4	4.75	3.6	2	3	3	3	2	2	2	3	3	3	3	2	2	2	3	3
136	2	2	1	4	4	2	1	2	1	2	2	1.75	1	2	1	2	1.5	1	2	3	2	2	2	4	2	4	3	2	2	1	2	1.75	2	1	3	2	2	2	2	2	1	3	2	3	1	2	1	2	2
137	2	1	3	4	5	1	1	1	2	3	2	2	2	2	3	2	2.25	2	3	3	2	2.5	3	2	2	1	2	2	3	2	4	2.75	2.3	3	3	2	1	3	1	3	1	1	3	2	3	3	3	3	2
138	2	1	3	4	5	1	3	4	3	4	4	3.75	3	3	2	2	2.5	3	5	5	4	4.25	1	1	2	1	1.25	3	4	5	5	4.25	3.2	5	5	4	4	4	5	4	5	4	4	4	5	5	4	5	4
139	2	1	3	4	5	1	3	2	3	4	2	2.75	1	1	2	2	1.5	3	2	3	2	2.5	1	2	2	2	1.75	4	4	3	4	3.75	2.45	1	1	3	2	3	3	3	1	2	3	3	3	1	2	3	2
140	2	1	3	4	5	2	1	5	4	4	4	4.25	3	2	4	3	3	5	4	4	4	4.25	1	2	2	2	1.75	4	5	4	3	4	3.45	4	3	4	5	4	5	3	4	3	3	5	4	5	3	4	4
141	2	1	3	4	5	1	3	1	2	2	2	1.75	2	2	2	2	2	2	2	4	2	2.5	3	1	3	3	2.5	3	2	2	4	2.75	2.3	1	2	2	2	1	2	1	1	1	1	2	1	2	1	1	1
142	2	1	3	4	5	1	3	5	4	5	4	4.5	3	3	4	3	3.25	4	2	2	1	2.25	2	2	2	2	2	4	4	4	4	4	3.2	3	3	4	3	4	4	4	4	3	4	3	3	4	3	4	3
143	2	1	3	4	5	2	3	3	4	5	5	4.25	4	4	3	3	3.5	3	4	3	3	3.25	2	2	2	4	2.5	3	4	4	4	3.75	3.45	2	3	2	2	2	2	3	3	3	3	3	3	3	2	2	3
144	2	1	3	4	1	1	2	4	3	4	5	4	2	1	1	2	1.5	1	2	2	1	1.5	2	2	2	2	2	2	2	2	2	2	2.2	1	1	1	2	1	2	2	2	2	2	1	1	2	2	1	2
145	2	2	3	4	1	1	2	2	2	2	2	2	2	1	1	2	1.5	2	2	2	4	2.5	4	3	3	3	3.25	1	1	1	2	1.25	2.1	1	1	1	1	1	2	1	1	1	2	1	1	2	2	1	2
146	2	1	3	4	1	1	2	3	3	3	3	3	3	3	3	3	3	3	3	3	3	3	1	1	1	1	1	4	4	3	3	3.5	2.7	2	2	2	2	3	2	2	2	3	3	3	2	3	2	3	3
147	2	1	3	4	1	2	2	2	2	1	2	1.75	2	1	2	2	1.75	4	2	2	2	2.5	3	3	2	2	2.5	3	2	4	2	2.75	2.25	2	1	2	2	2	2	1	1	1	1	2	2	2	2	2	2
148	2	1	3	4	1	1	2	2	2	2	2	2	2	3	3	3	2.75	3	3	3	3	3	5	5	5	5	5	4	3	4	4	3.75	3.3	2	1	2	2	1	1	1	2	2	1	2	1	1	2	1	1
149	2	1	3	4	1	1	2	2	1	2	2	1.75	2	2	4	2	2.5	3	3	3	3	3	2	2	3	2	2.25	3	4	3	4	3.5	2.6	1	2	3	2	2	2	3	2	3	1	3	2	2	1	2	2
150	1	1	3	4	1	1	2	2	2	2	1	1.75	2	1	2	1	1.5	4	3	3	3	3.25	4	2	2	3	2.75	2	2	2	3	2.25	2.3	2	1	2	2	1	1	2	2	2	1	2	2	1	1	1	1
151	2	1	3	4	1	1	2	2	2	1	2	1.75	2	2	2	2	2	1	2	3	2	2	3	2	3	2	2.5	4	4	2	3	3.25	2.3	1	3	3	3	3	2	3	3	3	2	2	2	2	2	1	2
152	2	1	3	4	1	1	2	3	2	1	3	2.25	2	1	1	2	1.5	3	3	3	3	3	3	2	1	2	2	3	4	2	3	3	2.35	2	2	1	1	2	1	1	3	2	2	2	1	3	1	1	3
153	2	1	3	4	1	1	2	2	2	2	2	2	2	3	1	3	2.25	3	3	3	3	3	2	2	3	2	2.25	1	3	2	2	2	2.3	1	1	1	2	1	2	1	1	2	2	1	2	2	1	2	1
154	2	1	3	4	1	2	2	2	2	4	2	2.5	1	2	3	4	2.5	2	2	2	2	2	1	2	1	2	1.5	4	4	2	4	3.5	2.4	2	3	3	3	3	2	3	3	3	3	3	3	2	3	2	2
155	2	2	2	4	1	1	2	1	2	2	3	2	2	2	3	2	2.25	3	3	3	3	3	2	2	2	2	2	2	2	4	3	2.75	2.4	4	2	2	2	2	2	4	2	4	4	3	3	2	2	4	3
156	2	1	3	4	1	1	2	2	2	2	2	2	2	2	2	2	2	2	2	1	1	1.5	4	2	3	3	3	2	3	2	3	2.5	2.2	3	3	2	2	3	2	2	2	2	3	2	2	2	2	2	2
157	1	2	3	4	1	2	1	2	3	2	2	2.25	2	2	2	2	2	3	2	3	3	2.75	2	1	2	1	1.5	3	4	3	4	3.5	2.4	3	3	3	2	2	3	2	2	2	2	2	3	2	3	2	3
158	2	2	3	4	1	2	2	2	2	2	2	2	2	2	2	2	2	2	2	2	2	2	2	4	3	3	3	2	3	2	2	2.25	2.25	3	1	1	2	1	3	2	3	2	1	1	3	3	1	3	3
159	2	1	2	2	1	1	1	2	1	2	1	1.5	1	1	1	1	1	2	2	4	2	2.5	2	2	2	2	2	1	2	2	2	1.75	1.75	3	2	3	3	3	2	2	3	2	2	3	2	3	2	2	3
160	2	1	3	2	1	2	2	2	1	2	1	1.5	1	1	1	1	1	2	2	2	2	2	2	3	4	1	2.5	2	2	2	2	2	1.8	2	1	1	2	3	1	1	3	2	1	3	3	3	2	3	3
161	2	1	3	2	1	1	2	3	2	3	2	2.5	2	1	1	2	1.5	4	4	2	1	2.75	3	2	2	3	2.5	3	1	2	2	2	2.25	4	4	4	4	3	3	4	3	3	3	3	4	4	4	4	4
162	2	1	2	2	1	2	2	2	2	4	2	2.5	1	1	1	1	1	2	2	1	3	2	4	5	5	5	4.75	3	1	3	2	2.25	2.5	2	1	1	3	3	2	2	3	3	2	1	1	2	3	1	3
163	1	1	2	2	1	2	2	2	2	2	2	2	2	2	2	2	2	3	3	2	1	2.25	2	4	2	4	3	2	2	2	2	2	2.25	2	3	2	3	1	1	1	3	3	3	2	2	3	1	2	1
164	2	2	3	2	1	2	2	1	3	2	5	2.75	4	3	2	1	2.5	1	4	3	1	2.25	3	2	1	4	2.5	4	3	5	5	4.25	2.85	4	3	2	4	3	3	2	4	4	4	2	4	2	3	2	4
165	1	1	2	2	1	1	3	1	1	2	2	1.5	1	1	2	1	1.25	3	3	3	3	3	1	2	2	3	2	2	1	1	2	1.5	1.85	3	3	1	2	3	2	3	1	2	2	1	3	2	2	3	2
166	2	1	2	2	1	1	2	4	2	2	4	3	1	1	2	3	1.75	4	2	3	2	2.75	1	2	1	1	1.25	3	3	4	3	3.25	2.4	2	3	3	3	3	3	2	2	3	3	2	3	3	2	2	2
167	1	2	2	2	1	2	2	1	1	4	1	1.75	3	4	4	3	3.5	2	2	2	2	2	2	2	2	3	2.25	2	3	1	2	2	2.3	2	2	3	2	3	3	2	2	4	2	2	3	4	3	3	3
168	2	1	2	2	1	2	1	2	2	2	4	2.5	2	2	2	3	2.25	2	3	3	4	3	3	3	3	3	3	4	4	4	3	3.75	2.9	2	3	2	3	3	4	4	4	3	2	2	4	2	3	4	4
169	1	3	1	2	1	1	1	2	2	2	2	2	2	2	2	2	2	2	2	2	2	2	3	4	4	4	3.75	2	2	2	2	2	2.35	3	1	2	2	3	2	2	1	2	1	1	3	3	3	2	3
170	2	1	1	2	5	2	2	3	3	3	2	2.75	2	2	2	2	2	2	2	2	2	2	2	3	4	1	2.5	2	2	2	2	2	2.25	2	1	1	3	3	3	1	1	3	3	2	1	1	2	2	3
171	2	2	2	2	5	1	3	2	2	2	2	2	2	2	2	2	2	2	3	3	2	2.5	4	3	5	4	4	3	2	4	4	3.25	2.75	1	1	1	1	2	1	2	1	1	1	2	2	2	2	2	2
172	1	2	3	3	4	1	3	2	1	2	2	1.75	4	4	4	4	4	2	1	2	2	1.75	2	2	3	2	2.25	2	1	2	1	1.5	2.25	1	2	2	1	1	2	2	1	1	2	2	1	1	2	1	2
173	1	1	3	3	3	2	2	2	1	2	2	1.75	4	4	4	4	4	2	2	2	2	2	2	3	4	3	3	2	1	1	2	1.5	2.45	2	2	2	2	1	2	1	1	1	1	1	2	2	2	2	2
174	1	1	3	3	4	1	3	4	2	2	4	3	1	1	1	1	1	2	1	3	2	2	3	4	4	4	3.75	2	2	1	3	2	2.35	2	1	1	2	1	2	1	2	1	1	2	2	2	2	1	1
175	1	1	3	3	4	1	3	4	3	3	4	3.5	2	2	2	2	2	1	2	1	1	1.25	5	3	4	4	4	1	1	1	1	1	2.35	2	2	3	1	1	1	1	1	3	3	1	3	1	2	1	1
176	1	1	3	3	4	2	3	5	4	5	4	4.5	4	4	4	4	4	4	3	4	4	3.75	4	3	2	2	2.75	2	2	2	4	2.5	3.5	2	2	2	3	3	2	3	3	2	3	2	3	2	2	2	3
177	1	1	3	3	4	2	3	2	2	2	3	2.25	3	2	2	1	2	1	3	2	4	2.5	1	1	2	3	1.75	2	3	2	3	2.5	2.2	2	3	1	1	3	2	3	1	1	1	1	1	1	1	1	3
178	1	3	3	3	4	1	3	1	2	1	3	1.75	1	2	2	2	1.75	3	2	2	1	2	2	2	2	4	2.5	3	4	2	4	3.25	2.25	2	1	1	1	2	2	2	2	1	2	2	1	2	2	1	2
179	2	1	3	3	2	1	2	2	1	2	1	1.5	1	2	2	2	1.75	2	3	4	4	3.25	2	4	2	4	3	2	2	1	2	1.75	2.25	2	2	2	3	1	2	3	2	3	1	1	1	1	2	3	1
180	2	1	3	3	4	1	3	1	2	3	2	2	2	2	2	2	2	4	4	2	2	3	1	1	1	2	1.25	4	3	4	4	3.75	2.4	2	1	1	1	1	1	1	2	2	1	2	2	1	2	2	2
181	2	2	3	3	4	1	3	2	1	3	2	2	4	2	5	3	3.5	3	3	3	2	2.75	2	2	1	2	1.75	2	2	1	2	1.75	2.35	2	1	2	2	1	2	1	1	2	2	1	1	2	1	1	2
182	1	1	3	3	4	2	1	2	2	2	2	2	1	3	1	1	1.5	3	2	1	1	1.75	2	1	4	4	2.75	2	2	2	3	2.25	2.05	2	1	3	2	3	2	2	2	1	3	2	2	3	3	3	1
183	1	1	3	3	4	1	3	2	2	4	4	3	2	2	2	4	2.5	5	4	5	4	4.5	1	3	3	2	2.25	2	2	2	4	2.5	2.95	3	2	3	3	3	2	2	2	2	2	3	2	3	3	3	2
184	2	3	3	3	4	1	3	4	4	2	2	3	2	4	2	2	2.5	4	2	4	2	3	3	3	3	4	3.25	4	3	4	4	3.75	3.1	2	1	1	1	2	1	2	2	2	1	1	1	1	2	1	1
185	1	1	3	3	4	1	3	1	2	2	2	1.75	2	2	2	1	1.75	2	2	2	2	2	2	2	2	4	2.5	3	2	4	4	3.25	2.25	2	2	1	2	2	1	1	1	2	1	2	2	2	1	2	1
186	1	1	3	3	4	1	3	2	2	2	3	2.25	4	2	2	2	2.5	3	2	1	2	2	2	2	2	2	2	3	3	4	3	3.25	2.4	4	4	4	5	5	4	5	4	4	4	4	5	4	4	5	4
187	1	2	3	3	3	1	3	4	3	3	4	3.5	2	1	1	1	1.25	2	2	1	1	1.5	5	4	3	4	4	2	2	1	1	1.5	2.35	2	1	1	2	1	1	1	1	2	2	2	2	2	2	1	2
188	1	1	2	3	5	1	3	3	4	5	4	4	3	1	2	2	2	2	1	3	3	2.25	2	2	2	4	2.5	1	3	1	2	1.75	2.5	1	1	2	1	1	2	2	1	2	2	2	2	2	1	2	1
189	2	1	3	3	4	1	3	2	2	2	2	2	2	3	2	2	2.25	2	2	2	2	2	3	2	2	2	2.25	2	2	1	1	1.5	2	1	2	1	2	2	1	2	1	1	2	2	1	2	1	1	2
190	2	3	3	3	4	1	3	2	2	2	2	2	3	3	4	3	3.25	1	1	2	2	1.5	3	3	3	3	3	1	2	1	1	1.25	2.2	1	1	1	1	1	1	1	1	2	2	2	1	2	1	2	1
191	2	2	3	3	4	1	3	3	2	3	3	2.75	2	2	2	2	2	3	3	4	3	3.25	2	2	1	1	1.5	3	2	4	4	3.25	2.55	3	4	4	4	4	3	3	3	3	4	4	4	4	4	3	4
192	1	1	2	2	5	2	2	2	1	2	2	1.75	1	2	1	2	1.5	2	1	1	1	1.25	2	3	3	3	2.75	2	2	2	2	2	1.85	1	2	1	1	3	1	3	2	2	3	3	1	2	1	1	3
193	2	3	3	3	4	1	3	4	2	4	2	3	2	3	4	3	3	3	2	4	3	3	1	2	1	2	1.5	3	4	4	2	3.25	2.75	3	1	1	2	3	1	2	3	2	2	3	1	2	3	3	1
194	1	1	2	3	2	1	1	3	3	4	4	3.5	5	5	4	5	4.75	4	5	4	5	4.5	1	1	1	1	1	2	3	2	3	2.5	3.25	5	5	4	4	5	4	5	4	5	5	5	5	5	4	5	5
195	2	1	1	3	2	1	1	1	2	1	2	1.5	1	1	3	3	2	3	3	1	1	2	5	5	5	4	4.75	1	1	1	2	1.25	2.3	1	1	1	1	1	1	1	1	1	1	1	1	1	1	1	1
196	1	1	2	3	2	2	2	2	1	2	1	1.5	2	2	2	2	2	1	1	2	2	1.5	3	4	4	4	3.75	1	1	2	1	1.25	2	1	1	1	2	1	2	2	2	1	1	2	1	2	1	1	2
197	1	2	1	3	4	2	1	3	3	3	3	3	3	3	3	3	3	3	4	4	2	3.25	1	2	3	2	2	2	3	3	4	3	2.85	3	3	2	2	2	3	2	2	2	2	2	2	3	3	3	3
198	2	1	2	2	4	1	1	2	2	2	2	2	4	4	3	4	3.75	1	2	1	2	1.5	1	3	3	3	2.5	1	2	1	2	1.5	2.25	1	1	1	1	1	2	2	2	1	2	2	2	2	1	1	2
199	2	1	2	3	2	1	1	3	3	1	4	2.75	4	2	2	2	2.5	4	2	3	3	3	1	2	2	1	1.5	4	4	3	3	3.5	2.65	4	3	3	4	3	3	4	3	4	4	3	4	4	4	4	3
200	1	1	2	3	4	2	2	4	3	3	3	3.25	1	4	3	2	2.5	3	2	2	2	2.25	2	2	3	2	2.25	3	3	3	3	3	2.65	4	4	4	3	4	4	3	4	4	4	4	3	4	4	4	3
201	1	1	2	2	1	1	2	4	5	4	5	4.5	4	5	4	5	4.5	2	3	2	3	2.5	1	1	1	1	1	4	4	5	5	4.5	3.4	4	5	5	5	4	5	5	5	4	4	5	5	5	4	5	4
202	2	1	2	2	2	2	1	2	1	2	3	2	1	3	2	2	2	3	4	2	2	2.75	2	1	1	1	1.25	2	1	3	2	2	2	2	1	2	2	2	1	1	2	1	1	1	1	2	2	2	2
203	1	1	2	2	1	1	2	5	4	5	4	4.5	4	5	4	5	4.5	3	2	2	3	2.5	1	1	1	1	1	4	5	5	4	4.5	3.4	5	4	5	4	5	5	4	5	5	5	5	5	4	5	4	4
204	2	1	1	3	2	1	1	2	2	2	2	2	2	2	2	4	2.5	4	4	4	4	4	1	1	3	1	1.5	3	4	2	4	3.25	2.65	4	3	3	4	4	4	3	4	3	4	4	4	3	3	4	3
205	2	1	2	3	3	2	2	3	2	2	2	2.25	3	4	2	2	2.75	2	2	2	3	2.25	2	2	2	1	1.75	4	5	5	5	4.75	2.75	4	3	3	3	4	4	3	4	3	4	3	4	4	4	3	3
206	1	2	2	2	4	1	2	1	1	1	1	1	1	1	1	1	1	1	2	2	2	1.75	2	2	3	3	2.5	3	2	2	1	2	1.65	2	1	3	2	3	2	3	1	1	3	3	1	2	3	3	1
207	2	1	2	2	1	1	1	4	3	3	3	3.25	2	1	1	1	1.25	3	4	4	2	3.25	4	3	3	3	3.25	4	3	4	3	3.5	2.9	1	1	2	1	2	1	2	2	1	2	1	1	2	2	2	2
208	2	1	2	2	1	1	2	2	2	2	2	2	2	2	2	2	2	2	2	2	2	2	2	3	4	3	3	2	2	2	2	2	2.2	3	1	3	2	2	1	3	3	1	3	1	1	2	1	3	2
209	2	3	3	2	3	2	3	3	1	3	1	2	1	2	3	1	1.75	4	1	2	4	2.75	4	4	3	4	3.75	3	1	1	1	1.5	2.35	3	3	2	3	2	1	3	3	3	1	2	1	1	1	2	3
210	1	2	2	1	2	1	1	1	2	3	4	2.5	2	3	4	2	2.75	2	1	2	2	1.75	2	3	3	1	2.25	4	4	4	5	4.25	2.7	2	3	4	3	4	4	2	3	4	4	2	3	4	4	4	4
211	1	1	2	1	2	1	1	4	3	3	4	3.5	3	3	3	3	3	2	1	2	2	1.75	2	1	1	4	2	4	4	4	4	4	2.85	1	2	1	1	1	2	1	2	1	2	2	1	1	2	1	1
212	2	1	2	1	4	1	1	2	2	2	2	2	1	2	2	4	2.25	2	2	2	2	2	2	4	2	2	2.5	3	2	2	4	2.75	2.3	1	2	2	2	2	2	2	2	1	1	2	2	1	1	1	2
213	2	1	1	1	3	2	1	3	3	3	3	3	3	4	5	5	4.25	4	4	5	4	4.25	2	2	2	2	2	3	3	3	3	3	3.3	2	4	4	3	4	4	2	2	2	2	3	3	4	4	4	3
214	1	1	2	1	2	1	2	3	3	3	1	2.5	1	2	1	1	1.25	2	2	1	2	1.75	2	4	3	1	2.5	2	2	2	2	2	2	1	2	3	1	1	2	1	1	2	1	3	1	2	1	3	2
215	2	1	2	2	2	1	1	2	3	2	3	2.5	2	2	2	2	2	4	4	4	4	4	2	2	2	2	2	2	4	3	2	2.75	2.65	3	3	2	2	3	3	4	2	2	3	3	3	3	4	3	2
216	2	1	3	1	1	2	1	4	3	4	3	3.5	3	3	3	3	3	4	2	2	2	2.5	2	1	2	1	1.5	3	4	2	4	3.25	2.75	3	2	2	2	2	2	2	3	3	2	2	2	3	2	3	2
217	1	1	1	1	2	1	1	1	1	1	1	1	1	1	1	1	1	1	1	1	1	1	5	4	4	4	4.25	1	2	2	1	1.5	1.75	1	1	1	1	1	2	2	1	1	1	1	1	1	1	1	2
218	2	1	2	1	3	2	1	2	2	2	2	2	2	2	2	2	2	4	5	4	5	4.5	4	2	2	4	3	2	2	2	2	2	2.7	1	3	1	1	2	3	3	3	3	2	1	2	1	3	3	2
219	1	1	2	1	2	1	1	1	3	5	2	2.75	3	4	5	5	4.25	4	4	5	4	4.25	4	3	3	3	3.25	4	4	5	4	4.25	3.75	5	4	4	4	5	4	4	4	4	4	5	4	5	4	4	5
220	2	2	3	1	4	2	2	2	2	2	2	2	3	3	1	2	2.25	2	2	3	3	2.5	1	2	2	3	2	3	4	4	2	3.25	2.4	2	1	2	2	2	2	1	2	1	2	2	1	1	1	1	2
221	2	1	2	2	1	1	1	3	3	3	3	3	3	3	5	5	4	3	3	2	2	2.5	1	1	1	3	1.5	3	3	3	4	3.25	2.85	3	1	2	2	3	3	3	3	3	3	2	1	2	3	3	1
222	1	1	2	2	5	2	1	4	5	5	4	4.5	5	5	5	5	5	5	5	5	5	5	1	1	1	1	1	4	4	4	4	4	3.9	5	5	5	5	5	5	5	5	5	5	5	5	5	5	5	5
223	2	1	3	1	5	1	2	1	2	4	2	2.25	2	3	1	2	2	2	2	2	2	2	3	2	2	3	2.5	2	1	1	3	1.75	2.1	2	4	2	2	3	2	3	2	4	4	4	3	2	4	4	2
224	1	1	2	2	5	1	1	2	2	2	2	2	2	2	2	2	2	2	2	1	2	1.75	2	3	4	3	3	2	2	2	2	2	2.15	2	1	1	1	3	3	1	3	2	1	2	3	2	2	1	3
225	1	1	3	1	4	1	2	4	2	2	2	2.5	2	2	2	4	2.5	2	5	3	1	2.75	2	3	1	2	2	2	2	4	4	3	2.55	3	3	2	2	2	3	3	3	3	2	3	3	3	3	3	2
226	2	2	2	2	2	1	2	5	4	4	5	4.5	2	3	2	3	2.5	3	4	3	2	3	1	2	1	2	1.5	3	4	4	2	3.25	2.95	4	3	4	3	3	4	4	3	3	3	3	3	4	4	3	3
227	1	2	3	2	5	2	2	4	2	4	1	2.75	4	3	5	4	4	1	1	2	2	1.5	1	1	1	1	1	4	3	5	4	4	2.65	2	3	2	3	3	3	3	3	1	2	1	2	1	3	2	1
228	2	1	3	4	2	1	1	3	3	3	3	3	1	2	1	1	1.25	3	3	4	3	3.25	2	4	3	3	3	1	1	1	1	1	2.3	2	2	2	2	1	1	1	2	2	2	2	2	1	2	1	1
229	2	1	3	4	5	2	1	2	2	2	2	2	1	2	2	2	1.75	1	2	1	1	1.25	2	3	3	3	2.75	2	2	2	3	2.25	2	1	3	2	3	3	3	2	3	1	1	2	3	1	1	3	3
230	1	1	2	2	5	1	3	2	1	2	1	1.5	2	2	2	2	2	3	3	3	2	2.75	2	4	2	4	3	2	2	2	2	2	2.25	2	3	1	1	1	3	2	3	2	1	3	2	1	1	2	1
231	1	1	2	2	5	2	3	2	2	2	2	2	2	2	2	2	2	2	2	2	2	2	3	4	3	4	3.5	2	2	2	2	2	2.3	3	3	2	1	2	1	1	3	3	1	1	3	3	1	1	1
232	2	1	3	4	4	1	2	3	3	3	3	3	1	2	1	2	1.5	2	2	4	4	3	1	1	1	2	1.25	3	2	4	4	3.25	2.4	2	2	3	3	3	3	2	3	2	2	3	2	2	2	3	3
233	1	1	3	4	2	1	2	2	2	1	3	2	2	1	2	3	2	3	3	3	4	3.25	4	2	3	2	2.75	4	5	3	4	4	2.8	2	2	2	2	2	2	3	3	2	2	3	3	3	3	3	3
234	1	1	2	4	1	1	3	2	1	1	2	1.5	2	1	1	2	1.5	1	1	2	3	1.75	2	1	3	2	2	2	2	3	4	2.75	1.9	1	1	1	3	1	3	2	3	3	1	3	1	1	3	2	3
235	1	3	1	1	2	1	1	1	2	2	1	1.5	2	2	1	1	1.5	2	3	2	2	2.25	2	2	2	3	2.25	1	1	1	2	1.25	1.75	2	1	2	1	1	1	2	1	1	1	2	1	2	2	2	2
236	1	3	1	1	2	2	1	3	4	3	2	3	3	3	3	3	3	4	4	4	4	4	2	2	2	2	2	2	3	3	4	3	3	2	4	3	2	2	3	3	2	4	3	3	3	4	2	3	2
237	1	3	1	1	2	1	1	3	3	2	2	2.5	3	2	2	2	2.25	2	1	2	1	1.5	2	2	2	1	1.75	4	5	3	4	4	2.4	3	2	2	1	2	3	1	1	1	1	1	2	2	3	3	2
238	1	3	1	1	2	1	1	2	4	4	4	3.5	2	4	2	2	2.5	2	2	2	2	2	1	2	2	2	1.75	3	3	3	3	3	2.55	3	4	4	2	4	4	4	2	2	2	2	4	4	4	3	4
239	1	1	1	1	2	1	1	2	4	2	2	2.5	1	2	1	2	1.5	4	5	4	4	4.25	3	2	2	2	2.25	2	2	3	2	2.25	2.55	5	3	4	4	5	3	5	3	4	5	5	3	5	4	4	4
240	1	3	1	1	2	2	1	3	2	2	2	2.25	2	2	2	2	2	4	4	2	2	3	2	2	2	2	2	2	3	4	2	2.75	2.4	1	1	3	3	2	2	3	3	2	3	1	3	1	1	2	2
241	1	3	1	1	2	1	1	2	1	3	1	1.75	1	3	2	3	2.25	1	3	1	3	2	4	5	5	5	4.75	5	3	3	3	3.5	2.85	3	4	3	5	3	5	5	5	4	3	3	3	4	5	4	5
242	1	3	1	1	2	1	1	3	4	5	5	4.25	3	4	3	3	3.25	3	3	4	4	3.5	2	2	2	3	2.25	2	3	2	4	2.75	3.2	4	5	5	5	4	5	4	4	5	4	5	4	5	4	4	4
243	1	3	1	1	2	1	1	2	1	1	2	1.5	1	1	1	2	1.25	3	4	4	3	3.5	4	3	3	3	3.25	1	2	2	1	1.5	2.2	1	1	1	2	2	1	1	1	1	2	2	1	2	2	1	2
244	1	3	1	1	2	2	1	1	1	2	3	1.75	1	1	1	1	1	1	4	2	2	2.25	3	2	3	1	2.25	2	2	1	1	1.5	1.75	3	3	2	3	3	3	2	3	2	3	3	2	2	1	1	1
245	1	3	1	1	2	2	1	2	2	1	2	1.75	2	2	3	2	2.25	3	4	2	3	3	2	2	3	1	2	5	3	4	5	4.25	2.65	2	3	2	2	2	2	2	3	2	3	3	3	2	2	3	3
246	1	3	1	1	2	2	1	5	4	5	5	4.75	2	2	3	3	2.5	5	4	4	4	4.25	2	3	2	3	2.5	4	3	4	4	3.75	3.55	2	3	1	1	1	1	3	1	2	2	1	1	3	1	3	3
247	1	3	1	1	2	1	1	2	1	1	2	1.5	4	4	3	4	3.75	3	3	3	3	3	2	4	2	4	3	2	1	2	1	1.5	2.55	1	2	1	1	2	2	2	2	2	1	1	2	2	2	1	1
248	1	3	1	1	2	2	1	2	1	2	2	1.75	4	1	3	1	2.25	2	3	2	1	2	3	3	3	3	3	2	2	2	3	2.25	2.25	3	3	3	3	4	4	3	4	2	3	3	2	2	4	2	2
249	2	1	1	1	2	1	1	3	3	3	3	3	1	1	1	1	1	1	1	1	1	1	4	5	4	5	4.5	1	1	1	3	1.5	2.2	1	1	2	1	1	1	2	2	1	2	2	1	2	1	1	1
250	1	3	1	1	2	1	1	2	2	4	1	2.25	4	1	3	2	2.5	3	3	3	2	2.75	1	1	1	1	1	4	2	4	3	3.25	2.35	4	2	2	2	3	4	4	3	2	2	2	3	3	4	3	2
251	1	3	1	1	2	1	1	2	1	3	2	2	3	1	3	2	2.25	5	4	4	4	4.25	1	1	1	1	1	4	5	4	4	4.25	2.75	5	4	5	3	4	4	3	3	4	5	3	5	5	3	5	3
252	1	3	1	1	2	1	1	4	2	2	4	3	3	3	2	1	2.25	2	2	2	2	2	2	2	2	2	2	2	3	2	3	2.5	2.35	2	3	3	2	3	3	3	3	2	2	2	3	2	3	3	2
253	1	1	2	1	2	1	1	2	2	2	2	2	2	3	2	2	2.25	3	3	4	2	3	3	1	4	3	2.75	4	4	4	3	3.75	2.75	3	2	2	1	3	1	1	1	1	3	1	1	3	1	1	3
254	1	3	1	1	2	2	1	2	2	1	4	2.25	3	1	3	3	2.5	3	3	3	3	3	3	4	3	3	3.25	4	4	4	4	4	3	2	2	3	2	2	2	2	2	2	2	2	3	2	2	2	3
255	1	3	1	1	2	2	1	3	3	3	3	3	1	2	1	2	1.5	4	2	4	2	3	2	4	4	4	3.5	4	5	5	5	4.75	3.15	2	2	3	3	3	3	2	3	2	2	2	2	3	2	2	2
256	1	3	1	1	2	2	1	2	2	2	1	1.75	1	2	1	2	1.5	4	4	4	3	3.75	2	3	3	2	2.5	2	2	1	2	1.75	2.25	2	2	3	3	4	4	2	4	2	3	4	3	2	3	4	3
257	1	3	1	1	2	1	1	2	3	2	3	2.5	3	3	3	3	3	4	2	4	2	3	1	2	2	3	2	3	3	3	4	3.25	2.75	2	2	2	3	3	2	3	2	2	3	3	2	2	2	2	2
258	1	3	1	1	2	1	1	2	2	1	1	1.5	2	2	1	1	1.5	2	1	2	1	1.5	4	4	4	4	4	2	3	2	1	2	2.1	2	1	1	2	1	2	1	1	2	2	1	1	2	2	1	2
259	1	3	1	1	2	1	1	2	2	3	3	2.5	4	2	2	2	2.5	3	3	3	3	3	2	2	2	2	2	3	3	3	2	2.75	2.55	4	4	4	2	3	2	2	3	2	2	2	3	4	2	2	2
260	1	1	1	1	2	2	1	2	2	1	3	2	3	3	1	3	2.5	2	3	3	2	2.5	1	3	3	2	2.25	1	2	2	3	2	2.25	1	2	2	1	1	2	1	1	2	2	2	2	2	1	1	2
261	1	3	1	1	2	2	2	3	4	3	4	3.5	3	4	4	3	3.5	4	4	4	4	4	1	2	2	3	2	3	3	3	3	3	3.2	3	4	3	2	2	4	3	3	2	4	3	2	4	4	4	2
262	1	3	1	1	1	2	1	1	2	1	2	1.5	1	1	1	3	1.5	1	3	1	3	2	2	4	4	4	3.5	5	3	3	3	3.5	2.4	4	5	4	5	5	4	4	4	4	4	5	5	4	4	4	4
263	1	3	1	1	2	1	1	2	2	2	2	2	2	2	2	2	2	1	1	1	1	1	1	2	3	2	2	4	4	4	4	4	2.2	2	1	1	3	3	2	3	2	1	2	2	3	1	2	1	2
264	1	3	3	4	3	1	3	1	1	3	3	2	3	4	4	4	3.75	3	3	3	2	2.75	2	1	2	3	2	4	3	5	3	3.75	2.85	2	2	2	1	2	2	1	2	1	2	1	2	2	1	1	2
265	1	3	3	4	3	1	3	4	2	1	2	2.25	2	1	2	4	2.25	4	2	2	2	2.5	2	2	2	2	2	3	4	3	2	3	2.4	3	3	4	3	4	3	4	4	4	3	4	3	4	4	3	3
266	1	3	3	4	5	2	3	2	1	2	3	2	1	1	1	1	1	3	1	1	1	1.5	2	2	2	2	2	2	3	4	3	3	1.9	2	1	1	2	2	1	1	2	1	2	2	2	1	1	1	2
267	1	3	3	4	3	1	3	2	1	1	2	1.5	1	2	1	3	1.75	3	3	2	3	2.75	1	2	2	3	2	3	3	4	4	3.5	2.3	2	1	1	1	2	2	2	2	1	2	2	1	2	1	2	2
268	1	3	3	4	3	2	3	1	2	2	2	1.75	3	2	1	1	1.75	3	2	2	2	2.25	1	2	1	2	1.5	2	1	2	2	1.75	1.8	1	1	2	1	2	1	1	2	2	2	1	2	1	1	2	2
269	1	3	3	4	3	1	3	1	2	3	2	2	2	1	1	2	1.5	4	3	3	1	2.75	2	3	3	1	2.25	2	2	2	3	2.25	2.15	4	3	3	3	3	3	3	3	3	3	3	4	4	4	3	4
270	1	3	3	4	3	2	3	2	2	2	3	2.25	2	2	3	3	2.5	3	2	2	4	2.75	3	3	3	2	2.75	2	2	2	3	2.25	2.5	2	1	1	3	1	3	2	2	1	1	2	3	1	3	2	2
271	1	3	3	4	3	1	3	1	1	3	2	1.75	3	3	5	4	3.75	2	1	3	5	2.75	2	2	2	2	2	3	4	3	4	3.5	2.75	3	4	4	3	3	3	3	3	4	3	3	4	3	3	4	4
272	1	3	3	4	3	2	3	3	2	1	1	1.75	2	2	2	2	2	3	2	2	4	2.75	3	4	1	3	2.75	2	2	2	2	2	2.25	1	2	1	3	3	3	2	2	3	3	1	1	1	2	2	1
273	1	3	3	4	3	1	3	2	2	2	4	2.5	3	2	3	2	2.5	2	2	2	2	2	2	2	2	2	2	3	3	2	3	2.75	2.35	4	4	5	5	4	4	4	4	5	4	5	4	4	5	4	4
274	1	3	3	4	3	2	3	3	2	2	2	2.25	2	2	2	2	2	2	3	3	3	2.75	5	3	3	4	3.75	4	3	5	4	4	2.95	1	3	3	3	3	2	3	3	3	3	3	1	2	1	3	2
275	1	3	3	4	3	1	3	2	2	2	2	2	1	2	2	1	1.5	2	2	1	2	1.75	2	3	2	4	2.75	1	3	2	2	2	2	2	3	2	3	2	3	3	2	2	2	3	2	3	3	3	2
276	1	3	3	4	3	1	3	2	1	2	1	1.5	2	2	2	2	2	2	2	1	2	1.75	4	5	4	5	4.5	2	2	1	2	1.75	2.3	1	1	1	3	3	2	1	3	1	2	1	3	1	3	2	2
277	1	3	3	4	3	1	3	3	3	3	3	3	4	2	2	2	2.5	3	3	4	4	3.5	4	5	2	4	3.75	2	2	3	3	2.5	3.05	1	3	2	1	1	3	1	3	1	3	2	1	2	1	1	2
278	1	3	3	4	3	1	3	3	3	3	3	3	1	1	1	1	1	1	1	1	1	1	4	5	4	5	4.5	1	1	1	3	1.5	2.2	2	2	1	1	2	1	2	1	1	2	1	1	2	1	1	2
279	1	3	3	4	3	1	2	2	2	2	2	2	1	2	2	2	1.75	1	2	2	1	1.5	2	3	2	4	2.75	3	2	1	2	2	2	5	3	5	3	3	5	3	3	5	4	4	3	4	4	4	5
280	1	3	3	4	3	1	3	2	2	3	1	2	2	2	2	2	2	4	4	4	4	4	2	2	2	2	2	1	1	2	2	1.5	2.3	1	1	3	2	2	3	1	3	3	2	1	3	2	2	3	3
281	1	3	3	4	3	2	3	3	3	4	2	3	3	3	3	3	3	3	4	4	2	3.25	3	2	2	3	2.5	3	3	4	4	3.5	3.05	3	3	5	5	3	4	5	4	4	5	4	5	3	4	5	3
282	1	3	3	4	3	1	3	1	2	1	1	1.25	1	2	1	1	1.25	3	3	2	2	2.5	2	4	2	2	2.5	3	3	1	2	2.25	1.95	3	1	1	1	2	2	2	2	3	1	1	3	1	1	1	2
283	1	3	3	4	3	2	3	3	4	4	2	3.25	3	3	3	3	3	4	4	4	3	3.75	3	2	2	2	2.25	2	3	1	2	2	2.85	1	1	1	1	2	2	2	1	1	2	2	2	2	2	1	2
284	1	3	3	4	4	2	3	2	2	4	2	2.5	4	3	2	2	2.75	4	4	4	3	3.75	3	2	3	2	2.5	3	2	4	2	2.75	2.85	3	3	3	3	2	2	2	2	2	3	2	3	3	3	3	2
285	1	3	3	4	3	1	3	5	4	5	5	4.75	2	2	4	2	2.5	3	3	2	4	3	2	1	2	1	1.5	5	5	4	4	4.5	3.25	4	4	4	2	2	3	3	4	3	3	2	2	2	4	3	2
286	1	3	3	4	3	2	3	1	3	3	2	2.25	1	2	2	3	2	1	4	2	4	2.75	2	2	2	2	2	3	2	3	4	3	2.4	3	3	3	4	3	2	2	2	4	2	2	4	4	2	4	2
287	1	3	1	1	3	1	3	1	2	4	4	2.75	2	2	2	4	2.5	3	3	4	4	3.5	1	2	2	1	1.5	3	3	3	4	3.25	2.7	2	4	2	3	4	2	4	4	2	4	4	2	4	4	3	3
288	1	3	1	1	2	1	1	3	4	3	4	3.5	2	2	2	3	2.25	4	4	5	4	4.25	2	3	3	3	2.75	1	1	3	2	1.75	2.9	2	3	2	2	3	2	2	3	2	2	3	3	3	3	2	3
289	2	2	3	3	4	2	3	4	2	2	4	3	3	4	4	3	3.5	4	2	4	2	3	2	2	2	1	1.75	4	4	2	4	3.5	2.95	2	4	2	3	2	2	2	3	2	4	2	2	3	2	2	3
290	1	2	3	3	4	2	3	3	4	5	3	3.75	4	3	2	2	2.75	3	4	2	4	3.25	1	1	1	1	1	1	1	2	2	1.5	2.45	4	3	4	4	5	4	3	3	4	3	5	3	4	3	3	5
291	1	2	3	3	4	2	1	2	2	3	2	2.25	2	2	2	2	2	3	3	3	2	2.75	4	4	3	4	3.75	2	2	2	2	2	2.55	2	2	1	1	1	2	1	2	2	1	2	2	1	2	1	2
292	1	2	3	3	4	2	3	2	2	1	2	1.75	1	1	1	2	1.25	4	2	3	4	3.25	4	5	2	5	4	2	2	2	1	1.75	2.4	2	1	1	1	2	1	2	2	2	1	2	1	1	1	2	1
293	1	2	3	3	4	2	3	1	2	1	2	1.5	2	2	2	2	2	2	1	2	1	1.5	4	4	4	5	4.25	1	1	2	1	1.25	2.1	1	2	2	2	1	1	1	1	2	2	2	2	2	2	1	1
294	1	2	3	3	4	2	3	1	2	1	2	1.5	1	1	1	1	1	3	2	3	4	3	4	2	4	3	3.25	1	2	2	2	1.75	2.1	2	2	1	2	1	1	1	2	1	1	2	2	1	2	2	2
295	1	2	3	3	4	2	3	1	2	3	3	2.25	2	4	2	2	2.5	3	3	4	3	3.25	1	1	3	2	1.75	2	3	3	4	3	2.55	3	1	3	1	2	2	2	3	1	3	3	1	2	1	3	2
296	1	2	3	3	4	2	3	3	4	2	2	2.75	1	1	2	3	1.75	2	2	1	2	1.75	3	4	4	1	3	1	1	3	2	1.75	2.2	2	2	1	2	1	1	3	3	2	2	3	3	1	1	2	3
297	1	2	3	3	4	2	3	2	2	3	3	2.5	1	3	1	1	1.5	2	3	3	4	3	2	2	1	2	1.75	4	3	3	4	3.5	2.45	3	2	2	2	3	3	2	2	2	3	3	3	3	2	3	3
298	2	2	2	3	4	1	2	2	1	2	2	1.75	3	2	2	2	2.25	2	2	2	2	2	2	2	1	2	1.75	2	2	2	4	2.5	2.05	1	1	2	1	2	2	2	2	2	2	2	1	1	1	2	2
299	2	2	3	3	4	2	3	3	1	2	2	2	2	3	2	3	2.5	2	4	2	4	3	1	3	1	2	1.75	3	2	3	3	2.75	2.4	2	2	1	2	1	3	3	3	1	2	3	1	3	1	3	2
300	1	2	3	3	4	2	3	4	3	2	1	2.5	2	3	1	2	2	1	4	2	2	2.25	4	2	2	3	2.75	2	1	2	2	1.75	2.25	1	2	2	1	2	1	2	1	2	1	2	1	2	1	2	2
301	2	1	3	2	4	1	2	4	2	3	1	2.5	1	3	3	2	2.25	3	2	1	1	1.75	4	2	2	3	2.75	1	2	3	2	2	2.25	3	2	2	3	2	2	2	3	2	2	2	3	3	2	3	2
302	1	2	3	2	4	1	3	1	1	3	3	2	2	1	1	2	1.5	1	3	2	2	2	4	2	3	3	3	2	3	2	4	2.75	2.25	2	2	3	2	3	3	3	2	3	2	1	2	2	3	3	2
303	1	2	3	3	5	2	3	2	2	2	2	2	2	2	2	2	2	2	2	2	2	2	2	2	4	4	3	2	2	3	2	2.25	2.25	1	3	1	2	2	2	2	1	2	2	1	2	1	1	3	2
304	2	1	1	2	5	2	1	2	4	2	2	2.5	2	2	1	1	1.5	1	2	1	1	1.25	4	3	3	4	3.5	1	2	1	1	1.25	2	1	1	2	2	1	2	2	2	2	2	2	2	1	1	2	2
305	1	1	2	2	5	1	1	1	2	1	1	1.25	2	2	2	2	2	2	2	2	2	2	3	2	2	2	2.25	2	2	2	2	2	1.9	2	1	2	1	3	2	1	2	2	3	2	3	1	2	3	3
306	2	1	1	2	5	1	1	1	2	1	2	1.5	1	2	1	1	1.25	2	3	2	3	2.5	2	3	1	4	2.5	3	1	2	2	2	1.95	3	3	3	2	2	1	1	1	1	3	3	2	3	1	3	2
307	2	1	2	2	5	1	2	2	3	2	3	2.5	2	2	2	2	2	1	1	1	2	1.25	2	2	2	2	2	4	4	4	4	4	2.35	1	1	2	1	3	3	3	3	3	2	1	1	1	2	3	2
308	1	1	2	2	5	1	1	1	1	3	2	1.75	5	5	4	3	4.25	3	3	4	3	3.25	1	1	3	1	1.5	4	3	4	2	3.25	2.8	3	3	3	3	3	3	3	4	4	4	3	3	3	4	4	4
309	2	2	3	3	4	2	3	5	4	4	4	4.25	2	2	2	4	2.5	4	4	4	4	4	2	3	1	3	2.25	3	5	5	4	4.25	3.45	3	3	3	4	3	4	4	3	4	2	3	2	4	4	4	4
310	2	1	2	2	4	1	1	3	2	1	1	1.75	2	2	2	2	2	3	2	4	4	3.25	3	5	2	4	3.5	4	2	4	4	3.5	2.8	2	1	2	2	2	2	2	2	1	1	2	2	2	2	2	1
311	2	1	2	2	5	1	1	2	2	3	3	2.5	3	2	2	2	2.25	4	2	4	2	3	1	2	3	2	2	4	4	4	5	4.25	2.8	3	3	2	3	3	3	3	2	2	3	2	3	3	2	3	3
312	1	3	3	2	5	2	3	2	2	3	3	2.5	1	2	3	2	2	2	3	2	3	2.5	1	3	2	3	2.25	2	3	2	3	2.5	2.35	3	1	2	3	2	1	3	1	3	2	2	1	2	3	1	3
313	2	2	2	2	5	1	2	4	4	2	4	3.5	2	3	1	1	1.75	2	3	1	1	1.75	1	3	3	2	2.25	1	2	3	2	2	2.25	1	2	2	2	2	2	1	1	1	2	2	1	1	2	2	2
314	1	2	3	3	4	2	3	4	3	4	3	3.5	1	2	1	2	1.5	4	2	2	1	2.25	2	2	2	2	2	3	2	3	3	2.75	2.4	3	2	3	2	2	1	2	3	1	3	3	2	3	1	2	1
315	2	1	1	1	1	2	1	2	2	4	2	2.5	3	2	4	3	3	3	3	2	2	2.5	1	2	2	2	1.75	2	3	2	2	2.25	2.4	2	3	2	2	1	3	3	3	2	3	2	1	1	3	2	3
316	1	1	2	2	4	1	2	3	3	3	2	2.75	2	2	2	4	2.5	1	4	2	4	2.75	3	2	1	5	2.75	4	4	4	3	3.75	2.9	2	1	1	1	1	2	2	2	1	2	1	2	2	2	1	1
317	2	2	3	2	2	2	1	2	2	2	2	2	1	1	2	2	1.5	2	1	2	4	2.25	5	3	4	4	4	2	3	2	2	2.25	2.4	2	2	3	3	2	1	3	1	3	2	3	2	1	2	2	3
318	1	2	2	2	4	2	3	2	1	2	1	1.5	1	2	2	1	1.5	2	1	2	2	1.75	3	3	1	2	2.25	2	3	3	2	2.5	1.9	1	2	1	2	3	2	1	2	1	1	1	3	3	1	1	1
319	1	2	3	3	1	2	3	1	1	2	2	1.5	1	2	1	2	1.5	4	3	2	2	2.75	3	3	4	4	3.5	3	1	1	3	2	2.25	2	1	2	1	2	3	2	3	1	2	1	3	3	1	1	1
320	2	1	2	3	2	1	3	2	3	3	2	2.5	4	1	2	1	2	3	1	2	2	2	4	4	5	5	4.5	2	3	2	2	2.25	2.65	3	2	3	3	4	2	3	4	2	3	3	2	2	2	3	3
321	1	2	3	3	4	2	2	2	1	1	2	1.5	3	3	3	2	2.75	1	1	2	4	2	1	3	2	1	1.75	2	1	3	2	2	2	2	1	2	2	1	2	1	1	1	2	1	2	1	1	2	1
322	2	1	2	2	5	2	1	2	2	4	2	2.5	3	3	2	1	2.25	2	3	3	3	2.75	3	1	1	2	1.75	2	3	3	3	2.75	2.4	2	2	2	3	3	2	3	3	3	2	2	3	3	3	3	3
323	2	1	2	3	3	1	2	4	4	3	2	3.25	3	2	1	2	2	1	1	2	3	1.75	2	1	2	1	1.5	4	2	4	4	3.5	2.4	3	3	1	3	2	3	3	1	3	1	3	3	2	2	2	3
324	1	2	3	3	4	2	3	2	3	3	2	2.5	3	2	1	2	2	3	3	1	2	2.25	4	2	3	3	3	2	3	3	2	2.5	2.45	4	3	3	4	5	4	5	5	5	3	5	3	5	3	5	5
325	1	2	3	3	4	2	3	2	1	1	1	1.25	1	1	1	1	1	2	2	2	2	2	3	1	3	5	3	2	2	2	2	2	1.85	2	2	2	3	3	3	3	2	2	3	2	2	3	2	3	2
326	2	2	3	2	3	2	3	3	4	2	3	3	2	3	2	2	2.25	2	1	1	2	1.5	2	3	3	2	2.5	3	2	2	1	2	2.25	1	2	1	2	2	2	1	1	1	1	2	1	1	2	2	1
327	1	1	2	2	1	1	2	3	3	3	3	3	2	2	4	2	2.5	2	3	4	3	3	1	1	2	3	1.75	4	2	4	3	3.25	2.7	4	4	4	4	4	3	3	4	3	4	3	3	3	3	3	4
328	2	1	2	2	2	1	3	2	3	3	3	2.75	1	1	1	1	1	2	1	2	3	2	4	4	4	5	4.25	3	2	1	2	2	2.4	2	3	3	2	2	2	1	2	3	2	2	2	3	2	1	1
329	2	1	3	2	3	1	3	3	3	3	3	3	4	4	5	4	4.25	4	4	5	4	4.25	2	2	2	2	2	3	3	3	3	3	3.3	4	3	3	4	3	3	3	4	3	3	3	3	4	4	4	4
330	1	2	2	2	4	1	1	2	3	2	2	2.25	2	2	1	1	1.5	3	3	1	2	2.25	4	5	3	5	4.25	3	1	2	1	1.75	2.4	1	1	2	1	2	2	1	2	1	1	2	1	2	2	2	2
331	1	2	1	3	2	1	1	3	3	4	3	3.25	1	2	2	1	1.5	3	2	2	3	2.5	1	2	3	1	1.75	4	5	4	4	4.25	2.65	3	2	3	3	3	2	2	1	2	2	2	2	3	2	2	3
332	1	1	2	2	4	1	1	2	2	2	2	2	2	2	2	2	2	2	3	2	3	2.5	4	2	3	4	3.25	2	2	2	2	2	2.35	2	1	3	1	1	3	3	2	2	2	3	2	2	3	1	1
333	2	1	2	2	1	2	2	2	1	3	2	2	1	1	2	4	2	2	2	1	1	1.5	2	4	4	1	2.75	1	1	2	2	1.5	1.95	1	2	1	1	2	2	1	2	1	1	1	2	2	2	2	2
334	2	1	2	2	5	1	1	3	3	3	3	3	5	3	3	5	4	4	4	5	3	4	2	2	2	2	2	3	3	3	3	3	3.2	4	3	2	3	3	4	2	2	4	2	4	2	2	3	3	4
335	2	2	3	2	2	1	1	3	1	1	1	1.5	3	3	1	1	2	2	1	2	3	2	2	4	4	4	3.5	2	2	1	3	2	2.2	5	5	4	5	3	3	4	3	5	3	5	3	3	3	4	4
336	1	1	3	2	4	1	1	2	1	1	2	1.5	4	2	3	2	2.75	1	3	2	4	2.5	3	2	2	2	2.25	3	3	4	4	3.5	2.5	2	2	3	3	2	3	3	3	3	2	2	2	2	2	2	2
337	2	2	2	3	4	1	2	5	4	4	5	4.5	4	1	2	2	2.25	4	1	2	3	2.5	1	3	2	3	2.25	2	2	3	3	2.5	2.8	4	3	4	2	4	3	4	2	2	3	3	3	2	4	2	2
338	2	2	3	2	4	2	3	1	1	1	1	1	1	1	2	1	1.25	3	3	3	3	3	2	1	4	1	2	1	1	1	1	1	1.65	2	2	1	1	2	1	1	1	1	2	2	1	2	1	2	2
339	2	2	3	1	5	2	3	1	2	4	3	2.5	3	2	4	4	3.25	4	3	4	5	4	2	2	2	2	2	5	4	3	4	4	3.15	3	4	4	2	2	4	4	4	3	3	3	4	4	2	4	3
340	1	2	2	3	3	2	3	2	2	2	2	2	2	2	2	2	2	2	2	2	2	2	4	3	3	4	3.5	2	2	2	2	2	2.3	2	1	1	1	2	1	1	2	2	3	1	1	3	3	3	1
341	1	2	3	3	5	2	3	1	2	4	1	2	3	2	1	2	2	2	1	3	5	2.75	2	2	2	2	2	3	4	2	3	3	2.35	3	2	2	2	2	3	3	2	3	3	2	3	2	3	2	3
342	1	2	3	3	4	2	3	2	2	2	2	2	2	3	2	1	2	2	1	2	3	2	2	4	2	1	2.25	3	3	4	3	3.25	2.3	3	1	1	1	1	1	1	3	3	2	3	3	3	1	1	3
343	2	2	3	3	2	2	3	2	2	1	2	1.75	2	2	2	2	2	3	2	2	3	2.5	1	1	3	2	1.75	4	3	4	4	3.75	2.35	2	2	2	1	1	2	2	1	1	2	2	2	2	1	1	1
344	1	2	3	4	4	2	3	1	3	5	2	2.75	4	3	5	4	4	2	3	3	3	2.75	2	1	1	1	1.25	2	3	1	1	1.75	2.5	3	4	3	3	5	3	3	4	4	3	4	5	4	3	3	3
345	2	2	3	4	4	2	3	2	1	2	1	1.5	2	1	1	2	1.5	2	4	2	1	2.25	1	2	1	2	1.5	1	2	2	1	1.5	1.65	1	1	2	1	2	1	2	1	1	1	1	1	2	2	1	1
346	2	2	3	4	5	2	3	3	5	5	4	4.25	2	2	2	3	2.25	4	4	3	4	3.75	1	3	1	2	1.75	4	5	3	4	4	3.2	2	2	3	2	4	2	4	2	3	2	2	3	3	2	3	3
347	2	1	3	4	4	2	3	4	2	2	4	3	4	3	5	4	4	2	3	4	3	3	2	1	1	2	1.5	3	1	2	2	2	2.7	5	5	4	4	4	5	4	4	5	4	5	4	5	4	4	4
348	1	2	2	2	5	2	3	2	2	2	2	2	1	2	2	2	1.75	2	1	1	2	1.5	2	4	4	4	3.5	2	2	1	2	1.75	2.1	1	1	1	2	2	1	1	2	2	2	1	2	2	1	2	1
349	1	2	3	4	4	2	3	1	2	1	1	1.25	3	4	2	2	2.75	3	4	4	2	3.25	4	3	2	4	3.25	3	2	4	3	3	2.7	3	1	3	1	1	2	1	3	3	3	2	1	2	3	2	3
350	1	2	3	3	4	2	3	4	2	1	4	2.75	2	1	3	3	2.25	4	3	2	1	2.5	1	3	1	3	2	2	2	2	3	2.25	2.35	2	3	3	2	3	2	3	2	3	3	2	3	2	3	2	3
351	2	2	3	4	4	2	3	3	5	4	3	3.75	4	2	2	2	2.5	4	1	2	4	2.75	3	3	2	2	2.5	2	2	4	2	2.5	2.8	5	4	5	5	5	5	4	4	5	4	4	5	4	4	5	4
352	2	2	3	4	4	2	3	3	3	3	3	3	2	3	3	2	2.5	2	2	2	2	2	2	2	2	2	2	4	2	4	3	3.25	2.55	3	3	3	1	2	2	1	1	3	1	2	2	2	3	1	2
353	2	2	3	4	4	2	3	2	1	2	2	1.75	3	1	2	1	1.75	1	2	1	2	1.5	2	4	2	3	2.75	2	2	2	2	2	1.95	2	3	2	3	3	2	2	2	3	3	2	2	3	3	2	2
354	2	2	2	4	5	2	3	2	1	1	1	1.25	2	2	1	1	1.5	3	2	1	1	1.75	3	4	5	3	3.75	3	4	2	4	3.25	2.3	2	1	1	1	2	2	1	2	1	2	1	1	2	2	2	1
355	2	2	3	4	2	2	3	1	2	3	3	2.25	2	3	2	2	2.25	2	4	3	4	3.25	2	1	1	2	1.5	2	2	3	4	2.75	2.4	3	2	3	2	3	3	3	2	2	2	2	3	2	2	3	2
356	1	2	3	4	5	2	3	2	3	2	2	2.25	3	1	3	2	2.25	3	3	2	4	3	1	2	2	2	1.75	4	4	4	3	3.75	2.6	2	3	3	3	2	2	3	2	3	3	2	3	2	3	3	3
357	2	2	3	3	4	2	3	2	1	2	2	1.75	1	2	1	2	1.5	3	2	3	2	2.5	2	3	3	4	3	3	4	3	4	3.5	2.45	3	3	2	2	2	2	3	2	2	2	3	3	3	2	2	3
358	1	2	3	4	4	2	3	2	2	2	2	2	2	2	2	3	2.25	2	3	4	3	3	3	4	3	3	3.25	4	3	4	4	3.75	2.85	1	1	2	2	2	1	1	2	1	1	2	2	2	2	1	2
359	1	2	3	4	4	2	3	3	5	4	4	4	2	2	2	3	2.25	2	2	4	4	3	2	1	1	2	1.5	2	2	1	1	1.5	2.45	2	3	4	4	2	3	4	4	4	4	4	4	3	2	3	3
360	1	3	3	4	4	2	3	2	2	2	2	2	4	2	4	4	3.5	2	2	2	1	1.75	3	2	4	4	3.25	3	4	4	3	3.5	2.8	3	2	2	1	2	2	2	2	1	3	1	2	1	2	3	1
361	1	2	3	4	5	2	2	4	4	4	4	4	3	2	3	1	2.25	1	2	3	3	2.25	2	2	1	1	1.5	3	2	4	4	3.25	2.65	3	2	2	3	2	2	3	3	3	2	2	3	2	2	3	2
362	2	2	3	4	4	2	3	3	3	1	3	2.5	4	4	4	3	3.75	2	3	4	2	2.75	2	4	2	1	2.25	4	5	4	5	4.5	3.15	3	3	3	3	2	3	2	2	2	2	3	2	2	3	2	3
363	2	2	3	4	4	2	3	4	5	3	4	4	2	3	2	1	2	2	3	4	4	3.25	1	1	1	2	1.25	2	1	1	3	1.75	2.45	1	2	1	1	1	1	2	2	1	2	1	1	2	2	1	1
364	1	2	3	4	5	2	3	5	4	5	5	4.75	2	2	2	2	2	5	4	5	4	4.5	3	2	2	2	2.25	2	3	1	4	2.5	3.2	3	2	1	3	1	3	2	3	3	2	1	2	3	3	3	2
365	2	2	3	4	4	2	3	2	1	3	1	1.75	4	3	4	4	3.75	2	1	2	2	1.75	3	3	3	2	2.75	2	1	1	2	1.5	2.3	3	3	3	2	1	1	3	3	1	1	3	3	2	1	1	1
366	2	1	2	4	5	1	3	2	4	2	4	3	1	1	2	1	1.25	1	1	1	2	1.25	5	3	4	4	4	4	2	2	1	2.25	2.35	3	2	4	4	4	4	4	4	3	2	4	4	2	2	4	2
367	2	2	3	4	4	2	1	1	2	2	2	1.75	2	2	2	2	2	4	3	2	3	3	2	4	3	2	2.75	1	2	2	2	1.75	2.25	2	1	1	1	1	2	1	2	2	1	2	1	2	2	2	1
368	1	2	3	4	4	2	3	2	4	2	2	2.5	1	1	3	4	2.25	2	1	3	5	2.75	1	2	2	2	1.75	3	4	2	2	2.75	2.4	2	2	4	3	3	3	3	3	4	2	3	4	4	2	3	3
369	2	2	3	4	5	2	3	2	3	2	2	2.25	3	1	1	3	2	4	5	5	4	4.5	1	2	2	2	1.75	2	1	1	2	1.5	2.4	1	1	3	3	1	3	3	3	2	3	2	3	2	3	2	1
370	1	2	3	4	5	2	3	3	2	2	2	2.25	2	2	2	3	2.25	3	3	3	3	3	1	1	1	1	1	1	1	2	3	1.75	2.05	3	5	5	3	4	4	3	3	3	4	5	4	4	5	3	3
371	2	1	2	2	5	1	1	2	2	2	2	2	2	2	2	2	2	2	2	2	2	2	4	2	2	3	2.75	2	1	2	2	1.75	2.1	1	3	3	2	1	3	1	3	1	3	3	3	3	1	3	1
372	2	2	1	4	1	2	1	2	1	2	1	1.5	1	1	1	2	1.25	2	2	2	2	2	1	3	1	1	1.5	2	1	2	2	1.75	1.6	1	2	1	2	2	1	1	2	1	1	1	1	1	2	2	1
373	2	2	2	4	5	2	3	3	4	2	3	3	1	1	1	1	1	1	1	1	1	1	5	4	3	4	4	2	1	2	2	1.75	2.15	2	1	1	2	1	2	2	1	1	2	1	1	1	2	2	2
374	2	2	3	4	5	2	3	5	3	4	3	3.75	2	3	3	3	2.75	3	3	3	3	3	1	1	2	2	1.5	4	2	4	3	3.25	2.85	1	1	2	2	2	1	2	1	2	2	2	2	2	2	1	1
375	2	2	2	2	4	1	2	2	2	2	2	2	2	3	2	1	2	4	2	2	2	2.5	3	3	3	3	3	2	3	2	4	2.75	2.45	3	2	3	3	2	2	3	3	3	3	2	3	2	3	2	3
376	2	2	3	3	5	2	3	2	4	4	4	3.5	2	1	1	2	1.5	2	2	4	2	2.5	2	2	2	2	2	2	2	2	4	2.5	2.4	1	1	2	2	3	3	1	2	3	2	2	1	1	3	1	1
377	1	1	2	4	5	2	1	1	1	1	2	1.25	2	2	3	2	2.25	2	1	2	2	1.75	3	4	4	4	3.75	2	3	1	2	2	2.2	2	3	3	3	2	3	2	3	2	3	2	2	2	3	2	3
378	1	2	2	4	5	2	3	5	4	4	3	4	2	2	2	2	2	4	3	3	4	3.5	1	1	2	2	1.5	3	2	4	3	3	2.8	5	3	3	5	5	4	4	5	4	5	5	4	3	4	3	3
379	2	2	3	4	4	2	3	3	2	3	3	2.75	1	1	1	2	1.25	2	2	2	3	2.25	2	2	3	2	2.25	2	4	2	4	3	2.3	2	2	3	2	3	3	3	2	3	3	2	2	2	2	3	3
380	2	1	2	2	5	2	2	2	2	1	2	1.75	2	3	4	2	2.75	1	2	2	2	1.75	3	2	3	4	3	1	1	3	2	1.75	2.2	2	1	2	1	2	1	2	2	1	1	2	1	1	2	2	2
381	2	2	3	1	2	1	2	3	3	2	1	2.25	1	2	2	3	2	4	2	2	1	2.25	5	4	4	3	4	2	1	1	1	1.25	2.35	2	2	2	2	1	2	1	1	1	1	1	3	3	3	1	1
[truncated: 44 more columns]
